# Supplementary material for: Implementing COVID-19 Simulation Training for Anesthesiology Residents
Source: MedEdPORTAL. 2022 Jan 31;18:11215. doi: 10.15766/mep_2374-8265.11215 (PMC8801548; doi:10.15766/mep_2374-8265.11215)
Supplement: Supplementary file 1 — Simulation Case Template.docxDonning and Doffing Recommendations.docxQuestionnaires and Knowledge Checks.docx [file mep_2374-8265.11215-s001.zip]

Archive with 4 entries (4 files):
- C. Questionnaires and Knowledge Checks.docx
- A. Simulation Case Template.docx
- B. Donning and Doffing Recommendations.docx
- Educational_Summary_Report_11215.pdf
